# Supplementary material for: Homatula guanheensis sp. nov. (Teleostei: Nemacheilidae), a new species of loach from Henan Province, China
Source: Biodivers Data J. 2021 Jun 16;9:e65130. doi: 10.3897/BDJ.9.e65130 (PMC8222201; doi:10.3897/BDJ.9.e65130)
Supplement: XML Treatment for Homatula guanheensis [file BDJ.9.e65130-treatment1.xml]

<!DOCTYPE tp:taxon-treatment
  PUBLIC "-//TaxonX//DTD Taxonomic Treatment Publishing DTD v0 20100105//EN" "tax-treatment-NSO.dtd">
<tp:taxon-treatment xmlns:tp="http://www.plazi.org/taxpub"><tp:treatment-meta><mixed-citation publication-type="journal"><person-group><name><surname>Zhou</surname><given-names>Chuanjiang</given-names></name><name><surname>Ma</surname><given-names>Wenwen</given-names></name><name><surname>Wang</surname><given-names>Xi</given-names></name><name><surname>Tang</surname><given-names>Yongtao</given-names></name><name><surname>Meng</surname><given-names>Xiaoling</given-names></name><name><surname>Nie</surname><given-names>Guoxing</given-names></name></person-group><article-title><italic><tp:taxon-name><tp:taxon-name-part taxon-name-part-type="genus" reg="Homatula">Homatula</tp:taxon-name-part> <tp:taxon-name-part taxon-name-part-type="species" reg="guanheensis">guanheensis</tp:taxon-name-part></tp:taxon-name></italic> sp. nov. (<tp:taxon-name><tp:taxon-name-part taxon-name-part-type="subclass">Teleostei</tp:taxon-name-part></tp:taxon-name>: <tp:taxon-name><tp:taxon-name-part taxon-name-part-type="family">Nemacheilidae</tp:taxon-name-part></tp:taxon-name>), a new species of loach from Henan Province, China</article-title><source>Biodivers Data J</source><day>16</day><month>6</month><year>2021</year><volume>9</volume><pub-id pub-id-type="doi">10.3897/BDJ.9.e65130</pub-id></mixed-citation></tp:treatment-meta><tp:nomenclature><tp:taxon-name><object-id xmlns:xlink="http://www.w3.org/1999/xlink" content-type="arpha" xlink:type="simple">48D0735E-DCEA-58E1-BFFD-C6879CB85666</object-id><tp:taxon-name-part taxon-name-part-type="genus">Homatula</tp:taxon-name-part> <tp:taxon-name-part taxon-name-part-type="species">guanheensis</tp:taxon-name-part><object-id xmlns:xlink="http://www.w3.org/1999/xlink" content-type="zoobank" xlink:type="simple" object-id-type="ZooBank">5B17C202-F739-4EB6-BF82-1FF6CDCA25A9</object-id></tp:taxon-name><tp:taxon-authority>C. J. Zhou, W. W. Ma, Xi Wang, Y.T. Tang, X.L. Meng and G.X. Nie, 2021</tp:taxon-authority><tp:taxon-status xmlns:xlink="http://www.w3.org/1999/xlink" xlink:type="simple">sp. n.</tp:taxon-status></tp:nomenclature><tp:treatment-sec sec-type="materials"><title>Materials</title><list list-type="alpha-lower" list-content="occurrences"><list-item><p><bold>Type status:</bold> <named-content xmlns:xlink="http://www.w3.org/1999/xlink" content-type="dwc:typeStatus" xlink:type="simple">Holotype</named-content>. <bold>Occurrence:</bold> recordNumber: <named-content xmlns:xlink="http://www.w3.org/1999/xlink" content-type="dwc:recordNumber" xlink:type="simple">HNU 010048</named-content>; recordedBy: <named-content xmlns:xlink="http://www.w3.org/1999/xlink" content-type="dwc:recordedBy" xlink:type="simple">Henan Provincial Fish Resources Investigation Team</named-content>; individualCount: <named-content xmlns:xlink="http://www.w3.org/1999/xlink" content-type="dwc:individualCount" xlink:type="simple">1</named-content>; sex: <named-content xmlns:xlink="http://www.w3.org/1999/xlink" content-type="dwc:sex" xlink:type="simple">female</named-content>; lifeStage: <named-content xmlns:xlink="http://www.w3.org/1999/xlink" content-type="dwc:lifeStage" xlink:type="simple">adult</named-content>; behavior: <named-content xmlns:xlink="http://www.w3.org/1999/xlink" content-type="dwc:behavior" xlink:type="simple">cave environment scoured by flowing water</named-content>; <bold>Taxon:</bold> scientificName: <named-content xmlns:xlink="http://www.w3.org/1999/xlink" content-type="dwc:scientificName" xlink:type="simple"><italic><tp:taxon-name><tp:taxon-name-part taxon-name-part-type="genus" reg="Homatula">Homatula</tp:taxon-name-part> <tp:taxon-name-part taxon-name-part-type="species" reg="guanheensis">guanheensis</tp:taxon-name-part></tp:taxon-name></italic></named-content>; kingdom: <named-content xmlns:xlink="http://www.w3.org/1999/xlink" content-type="dwc:kingdom" xlink:type="simple"><tp:taxon-name><tp:taxon-name-part taxon-name-part-type="kingdom">Animalia</tp:taxon-name-part></tp:taxon-name></named-content>; phylum: <named-content xmlns:xlink="http://www.w3.org/1999/xlink" content-type="dwc:phylum" xlink:type="simple"><tp:taxon-name><tp:taxon-name-part taxon-name-part-type="phylum">Chordata</tp:taxon-name-part></tp:taxon-name></named-content>; class: <named-content xmlns:xlink="http://www.w3.org/1999/xlink" content-type="dwc:class" xlink:type="simple"><tp:taxon-name><tp:taxon-name-part taxon-name-part-type="class">Actinopterygii</tp:taxon-name-part></tp:taxon-name></named-content>; order: <named-content xmlns:xlink="http://www.w3.org/1999/xlink" content-type="dwc:order" xlink:type="simple"><tp:taxon-name><tp:taxon-name-part taxon-name-part-type="order">Cypriniformes</tp:taxon-name-part></tp:taxon-name></named-content>; family: <named-content xmlns:xlink="http://www.w3.org/1999/xlink" content-type="dwc:family" xlink:type="simple"><tp:taxon-name><tp:taxon-name-part taxon-name-part-type="family">Nemacheilidae</tp:taxon-name-part></tp:taxon-name></named-content>; subgenus: <named-content xmlns:xlink="http://www.w3.org/1999/xlink" content-type="dwc:subgenus" xlink:type="simple"><tp:taxon-name><tp:taxon-name-part taxon-name-part-type="subgenus">Homatula</tp:taxon-name-part></tp:taxon-name></named-content>; <bold>Location:</bold> waterBody: <named-content xmlns:xlink="http://www.w3.org/1999/xlink" content-type="dwc:waterBody" xlink:type="simple">the Yangtze River</named-content>; country: <named-content xmlns:xlink="http://www.w3.org/1999/xlink" content-type="dwc:country" xlink:type="simple">China</named-content>; stateProvince: <named-content xmlns:xlink="http://www.w3.org/1999/xlink" content-type="dwc:stateProvince" xlink:type="simple">Henan Province</named-content>; county: <named-content xmlns:xlink="http://www.w3.org/1999/xlink" content-type="dwc:county" xlink:type="simple">Xixia County</named-content>; locality: <named-content xmlns:xlink="http://www.w3.org/1999/xlink" content-type="dwc:locality" xlink:type="simple">the Guanhe River, a tributary of the Hanjiang River drainage</named-content>; verbatimElevation: <named-content xmlns:xlink="http://www.w3.org/1999/xlink" content-type="dwc:verbatimElevation" xlink:type="simple">521 m a.s.l.</named-content>; verbatimCoordinates: <named-content xmlns:xlink="http://www.w3.org/1999/xlink" content-type="dwc:verbatimCoordinates" xlink:type="simple">33°52′79.3″N 111°70'94''E</named-content>; georeferenceSources: <named-content xmlns:xlink="http://www.w3.org/1999/xlink" content-type="dwc:georeferenceSources" xlink:type="simple">Google Earth</named-content>; <bold>Identification:</bold> identifiedBy: <named-content xmlns:xlink="http://www.w3.org/1999/xlink" content-type="dwc:identifiedBy" xlink:type="simple">Chuan-Jiang Zhou</named-content>; dateIdentified: <named-content xmlns:xlink="http://www.w3.org/1999/xlink" content-type="dwc:dateIdentified" xlink:type="simple">03/21/2017</named-content>; <bold>Event:</bold> eventDate: <named-content xmlns:xlink="http://www.w3.org/1999/xlink" content-type="dwc:eventDate" xlink:type="simple">21/03/2017</named-content>; <bold>Record Level:</bold> collectionCode: <named-content xmlns:xlink="http://www.w3.org/1999/xlink" content-type="dwc:collectionCode" xlink:type="simple">fish</named-content>; basisOfRecord: <named-content xmlns:xlink="http://www.w3.org/1999/xlink" content-type="dwc:basisOfRecord" xlink:type="simple">Preserved Specimen</named-content></p></list-item><list-item><p><bold>Type status:</bold> <named-content xmlns:xlink="http://www.w3.org/1999/xlink" content-type="dwc:typeStatus" xlink:type="simple">Paratype</named-content>. <bold>Occurrence:</bold> recordNumber: <named-content xmlns:xlink="http://www.w3.org/1999/xlink" content-type="dwc:recordNumber" xlink:type="simple">HNU 010049-HNU 010056</named-content>; recordedBy: <named-content xmlns:xlink="http://www.w3.org/1999/xlink" content-type="dwc:recordedBy" xlink:type="simple">Henan Provincial Fish Resources Investigation Team</named-content>; individualCount: <named-content xmlns:xlink="http://www.w3.org/1999/xlink" content-type="dwc:individualCount" xlink:type="simple">8</named-content>; lifeStage: <named-content xmlns:xlink="http://www.w3.org/1999/xlink" content-type="dwc:lifeStage" xlink:type="simple">adult</named-content>; behavior: <named-content xmlns:xlink="http://www.w3.org/1999/xlink" content-type="dwc:behavior" xlink:type="simple">cave environment scoured by flowing water</named-content>; <bold>Taxon:</bold> scientificName: <named-content xmlns:xlink="http://www.w3.org/1999/xlink" content-type="dwc:scientificName" xlink:type="simple"><italic><tp:taxon-name><tp:taxon-name-part taxon-name-part-type="genus" reg="Homatula">Homatula</tp:taxon-name-part> <tp:taxon-name-part taxon-name-part-type="species" reg="guanheensis">guanheensis</tp:taxon-name-part></tp:taxon-name></italic></named-content>; <bold>Location:</bold> waterBody: <named-content xmlns:xlink="http://www.w3.org/1999/xlink" content-type="dwc:waterBody" xlink:type="simple">the Yangtze River</named-content>; country: <named-content xmlns:xlink="http://www.w3.org/1999/xlink" content-type="dwc:country" xlink:type="simple">China</named-content>; stateProvince: <named-content xmlns:xlink="http://www.w3.org/1999/xlink" content-type="dwc:stateProvince" xlink:type="simple">Henan Province</named-content>; county: <named-content xmlns:xlink="http://www.w3.org/1999/xlink" content-type="dwc:county" xlink:type="simple">Xixia County</named-content>; locality: <named-content xmlns:xlink="http://www.w3.org/1999/xlink" content-type="dwc:locality" xlink:type="simple">the Guanhe River, a tributary of the Hanjiang River drainage</named-content>; verbatimElevation: <named-content xmlns:xlink="http://www.w3.org/1999/xlink" content-type="dwc:verbatimElevation" xlink:type="simple">522 m</named-content>; verbatimCoordinates: <named-content xmlns:xlink="http://www.w3.org/1999/xlink" content-type="dwc:verbatimCoordinates" xlink:type="simple">33°52′79.3″N 111°70'95''E</named-content>; georeferenceSources: <named-content xmlns:xlink="http://www.w3.org/1999/xlink" content-type="dwc:georeferenceSources" xlink:type="simple">Google Earth</named-content>; <bold>Identification:</bold> identifiedBy: <named-content xmlns:xlink="http://www.w3.org/1999/xlink" content-type="dwc:identifiedBy" xlink:type="simple">Chuan-Jiang Zhou</named-content>; dateIdentified: <named-content xmlns:xlink="http://www.w3.org/1999/xlink" content-type="dwc:dateIdentified" xlink:type="simple">03/22/2017</named-content>; <bold>Event:</bold> eventDate: <named-content xmlns:xlink="http://www.w3.org/1999/xlink" content-type="dwc:eventDate" xlink:type="simple">21/03/2017</named-content>; <bold>Record Level:</bold> collectionCode: <named-content xmlns:xlink="http://www.w3.org/1999/xlink" content-type="dwc:collectionCode" xlink:type="simple">fish</named-content>; basisOfRecord: <named-content xmlns:xlink="http://www.w3.org/1999/xlink" content-type="dwc:basisOfRecord" xlink:type="simple">Preserved Specimen</named-content></p></list-item><list-item><p><bold>Type status:</bold> <named-content xmlns:xlink="http://www.w3.org/1999/xlink" content-type="dwc:typeStatus" xlink:type="simple">Paratype</named-content>. <bold>Occurrence:</bold> recordNumber: <named-content xmlns:xlink="http://www.w3.org/1999/xlink" content-type="dwc:recordNumber" xlink:type="simple">HNU 010060</named-content>; recordedBy: <named-content xmlns:xlink="http://www.w3.org/1999/xlink" content-type="dwc:recordedBy" xlink:type="simple">Henan Provincial Fish Resources Investigation Team</named-content>; individualCount: <named-content xmlns:xlink="http://www.w3.org/1999/xlink" content-type="dwc:individualCount" xlink:type="simple">1</named-content>; sex: <named-content xmlns:xlink="http://www.w3.org/1999/xlink" content-type="dwc:sex" xlink:type="simple">female</named-content>; lifeStage: <named-content xmlns:xlink="http://www.w3.org/1999/xlink" content-type="dwc:lifeStage" xlink:type="simple">adult</named-content>; behavior: <named-content xmlns:xlink="http://www.w3.org/1999/xlink" content-type="dwc:behavior" xlink:type="simple">cave environment scoured by flowing water</named-content>; <bold>Taxon:</bold> scientificName: <named-content xmlns:xlink="http://www.w3.org/1999/xlink" content-type="dwc:scientificName" xlink:type="simple"><italic><tp:taxon-name><tp:taxon-name-part taxon-name-part-type="genus" reg="Homatula">Homatula</tp:taxon-name-part> <tp:taxon-name-part taxon-name-part-type="species" reg="guanheensis">guanheensis</tp:taxon-name-part></tp:taxon-name></italic></named-content>; <bold>Location:</bold> waterBody: <named-content xmlns:xlink="http://www.w3.org/1999/xlink" content-type="dwc:waterBody" xlink:type="simple">the Yangtze River</named-content>; country: <named-content xmlns:xlink="http://www.w3.org/1999/xlink" content-type="dwc:country" xlink:type="simple">China</named-content>; stateProvince: <named-content xmlns:xlink="http://www.w3.org/1999/xlink" content-type="dwc:stateProvince" xlink:type="simple">Henan Province</named-content>; county: <named-content xmlns:xlink="http://www.w3.org/1999/xlink" content-type="dwc:county" xlink:type="simple">Xixia County</named-content>; locality: <named-content xmlns:xlink="http://www.w3.org/1999/xlink" content-type="dwc:locality" xlink:type="simple">the Guanhe River，a tributary of the Hanjiang River drainage</named-content>; verbatimElevation: <named-content xmlns:xlink="http://www.w3.org/1999/xlink" content-type="dwc:verbatimElevation" xlink:type="simple">523 m</named-content>; verbatimCoordinates: <named-content xmlns:xlink="http://www.w3.org/1999/xlink" content-type="dwc:verbatimCoordinates" xlink:type="simple">33°52′79.3″N 111°70'96''E</named-content>; georeferenceSources: <named-content xmlns:xlink="http://www.w3.org/1999/xlink" content-type="dwc:georeferenceSources" xlink:type="simple">Google Earth</named-content>; <bold>Identification:</bold> identifiedBy: <named-content xmlns:xlink="http://www.w3.org/1999/xlink" content-type="dwc:identifiedBy" xlink:type="simple">Chuan-Jiang Zhou</named-content>; dateIdentified: <named-content xmlns:xlink="http://www.w3.org/1999/xlink" content-type="dwc:dateIdentified" xlink:type="simple">23/03/2017</named-content>; <bold>Record Level:</bold> collectionCode: <named-content xmlns:xlink="http://www.w3.org/1999/xlink" content-type="dwc:collectionCode" xlink:type="simple">fish</named-content>; basisOfRecord: <named-content xmlns:xlink="http://www.w3.org/1999/xlink" content-type="dwc:basisOfRecord" xlink:type="simple">Preserved Specimen</named-content></p></list-item></list></tp:treatment-sec><tp:treatment-sec sec-type="Description"><title>Description</title><p>Body elongate, anterior portion nearly cylindrical and posterior portion compressed; body depth 11.63% (10.41–13.47%) in SL (Table <xref ref-type="table" rid="T6770499">2</xref>). Body scales, back and sides of post-dorsal body closely covered by small scales, predorsal body scales sparse; head, thorax and abdomen scaleless. Lateral line straight, complete and mid-lateral. Vertebrae count 4+41–43. Head short and depressed, naked, wider 56.07% (49.39%–61.12%) in HL than high 45.77% (42.42%–49.95%) in HL. Snout blunt, length 40.75% (34.48%–44.35%) in HL (Table <xref ref-type="table" rid="T6770499">2</xref>). Anterior nostril forms a valve, nostril closer to anterior margin of eye than to snout tip. Eyes oval, closer to snout tip, indiscernible from ventral view. Interorbital width 28.47% (23.89%–31.09%) in HL (Table <xref ref-type="table" rid="T6770499">2</xref>). Mouth inferior, lips thick and furrowed, jaws covered by lips, upper jaw with developed processus dentiformis corresponding with marked median notch on lower jaw. Three pairs of barbels: two rostral barbels, inner pair not reaching mouth corner and outer pair reaching vertical line of anterior nostril; one maxillary barbel extending to the middle and posterior margin of eye (Fig. <xref ref-type="fig" rid="F6770483">1</xref>). Dorsal fin ⅲ, 7–8<sup>1/</sup><sub>2</sub> rays, origin nearer to snout tip than to caudal-fin base. Pectoral fin ⅰ, 9–10 rays, not extending beyond halfway from its origin to the pelvic-fin origin. Pelvic fin ⅰ, 6–7 rays, its origins closer to vertical line of first branched rays of dorsal fin; tip of the pelvic fin not extending beyond half the distance from its origin to anal fin origin. Anal fin ⅲ, 5<sup>1/</sup><sub>2</sub> rays; origin of anal fin closer to pelvic fin origin than to caudal fin base, its tip not reaching half distance from anal-fin origin to caudal-fin base. Posterior margin of caudal fin micro-rounded; adipose crests along its dorsal and ventral mid-lines without extending through the origin of anal fin. Intestine formed as a bend, not reaching posterior surface of the U-shaped stomach. Gas bladder osseous, anterior chamber invisible, fully enclosed in a capsule; posterior chamber degenerated.</p><sec sec-type="Color in preserved specimens (fixed in 10% formalin)"><title>Color in preserved specimens (fixed in 10% formalin)</title><p>Head and body brown; a series of 19–22 body bars, each bar at least twice as wide as the interspace. Abdomen yellowish. Dorsal fin with two dark brown marks, one at the base, the other at postmedian of the fin; posterior border of dorsal fin white. Pectoral fins with dark brown spots. Pelvic and anal fins white, dark at the base. Adipose keels white with dark brown spots. Caudal fin dark grey; brown vertical bars on caudal fin base (Fig. <xref ref-type="fig" rid="F6770483">1</xref>).</p></sec></tp:treatment-sec><tp:treatment-sec sec-type="Diagnosis"><title>Diagnosis</title><p><italic><tp:taxon-name><tp:taxon-name-part taxon-name-part-type="genus" reg="Homatula">Homatula</tp:taxon-name-part> <tp:taxon-name-part taxon-name-part-type="species" reg="guanheensis">guanheensis</tp:taxon-name-part></tp:taxon-name></italic> is different from its congeners in the following characters: partly scaled (vs. in the latter, scales are totally absent or only a few scales on the caudal peduncle in <italic><tp:taxon-name><tp:taxon-name-part taxon-name-part-type="genus" reg="Homatula">H.</tp:taxon-name-part> <tp:taxon-name-part taxon-name-part-type="species" reg="nanpanjiangensis">nanpanjiangensis</tp:taxon-name-part></tp:taxon-name></italic>, <italic><tp:taxon-name><tp:taxon-name-part taxon-name-part-type="genus" reg="Homatula">H.</tp:taxon-name-part> <tp:taxon-name-part taxon-name-part-type="species" reg="oligolepis">oligolepis</tp:taxon-name-part></tp:taxon-name></italic>, <italic><tp:taxon-name><tp:taxon-name-part taxon-name-part-type="genus" reg="Homatula">H.</tp:taxon-name-part> <tp:taxon-name-part taxon-name-part-type="species" reg="disparizona">disparizona</tp:taxon-name-part></tp:taxon-name></italic> and <italic><tp:taxon-name><tp:taxon-name-part taxon-name-part-type="genus" reg="Homatula">H.</tp:taxon-name-part> <tp:taxon-name-part taxon-name-part-type="species" reg="wenshanensis">wenshanensis</tp:taxon-name-part></tp:taxon-name></italic> vs. scales all over the body, except for the head in <italic><tp:taxon-name><tp:taxon-name-part taxon-name-part-type="genus" reg="Homatula">H.</tp:taxon-name-part> <tp:taxon-name-part taxon-name-part-type="species" reg="acuticephala">acuticephala</tp:taxon-name-part></tp:taxon-name></italic>, <italic><tp:taxon-name><tp:taxon-name-part taxon-name-part-type="genus" reg="Homatula">H.</tp:taxon-name-part> <tp:taxon-name-part taxon-name-part-type="species" reg="anguillioides">anguillioides</tp:taxon-name-part></tp:taxon-name></italic>, <italic><tp:taxon-name><tp:taxon-name-part taxon-name-part-type="genus" reg="Homatula">H.</tp:taxon-name-part> <tp:taxon-name-part taxon-name-part-type="species" reg="pycnolepis">pycnolepis</tp:taxon-name-part></tp:taxon-name></italic>, <italic><tp:taxon-name><tp:taxon-name-part taxon-name-part-type="genus" reg="Homatula">H.</tp:taxon-name-part> <tp:taxon-name-part taxon-name-part-type="species" reg="wuliangensis">wuliangensis</tp:taxon-name-part></tp:taxon-name></italic>, <italic><tp:taxon-name><tp:taxon-name-part taxon-name-part-type="genus" reg="Homatula">H.</tp:taxon-name-part> <tp:taxon-name-part taxon-name-part-type="species" reg="change">change</tp:taxon-name-part></tp:taxon-name></italic> and <italic><tp:taxon-name><tp:taxon-name-part taxon-name-part-type="genus" reg="Homatula">H.</tp:taxon-name-part> <tp:taxon-name-part taxon-name-part-type="species" reg="coccinocola">coccinocola</tp:taxon-name-part></tp:taxon-name></italic>); complete lateral line (vs. incomplete lateral line in <italic><tp:taxon-name><tp:taxon-name-part taxon-name-part-type="genus" reg="Homatula">H.</tp:taxon-name-part> <tp:taxon-name-part taxon-name-part-type="species" reg="potanini">potanini</tp:taxon-name-part></tp:taxon-name></italic> and <italic><tp:taxon-name><tp:taxon-name-part taxon-name-part-type="genus" reg="Homatula">H.</tp:taxon-name-part> <tp:taxon-name-part taxon-name-part-type="species" reg="wujiangensis">wujiangensis</tp:taxon-name-part></tp:taxon-name></italic>); the vertical brown bars on the body are wider than their interspaces, numbering 19–22 (vs. equal to interspace or slightly wider than its interspace in <italic><tp:taxon-name><tp:taxon-name-part taxon-name-part-type="genus" reg="Homatula">H.</tp:taxon-name-part> <tp:taxon-name-part taxon-name-part-type="species" reg="variegate">variegate</tp:taxon-name-part></tp:taxon-name></italic>, <italic><tp:taxon-name><tp:taxon-name-part taxon-name-part-type="genus" reg="Homatula">H.</tp:taxon-name-part> <tp:taxon-name-part taxon-name-part-type="species" reg="berezowskii">berezowskii</tp:taxon-name-part></tp:taxon-name></italic> and <italic><tp:taxon-name><tp:taxon-name-part taxon-name-part-type="genus" reg="Homatula">H.</tp:taxon-name-part> <tp:taxon-name-part taxon-name-part-type="species" reg="longidorsalis">longidorsalis</tp:taxon-name-part></tp:taxon-name></italic>); caudal fin micro-rounded (vs. truncated or oblique in <italic><tp:taxon-name><tp:taxon-name-part taxon-name-part-type="genus" reg="Homatula">H.</tp:taxon-name-part> <tp:taxon-name-part taxon-name-part-type="species" reg="variegata">variegata</tp:taxon-name-part></tp:taxon-name></italic> and <italic><tp:taxon-name><tp:taxon-name-part taxon-name-part-type="genus" reg="Homatula">H.</tp:taxon-name-part> <tp:taxon-name-part taxon-name-part-type="species" reg="berezowskii">berezowskii</tp:taxon-name-part></tp:taxon-name></italic>); adipose crest on caudal peduncle not reaching forward of the position of the anal-fin origin (vs. beyond in <italic><tp:taxon-name><tp:taxon-name-part taxon-name-part-type="genus" reg="Homatula">H.</tp:taxon-name-part> <tp:taxon-name-part taxon-name-part-type="species" reg="variegate">variegate</tp:taxon-name-part></tp:taxon-name></italic> vs. identical in <italic><tp:taxon-name><tp:taxon-name-part taxon-name-part-type="genus" reg="Homatula">H.</tp:taxon-name-part> <tp:taxon-name-part taxon-name-part-type="species" reg="longidorsalis">longidorsalis</tp:taxon-name-part></tp:taxon-name></italic>); predorsal body partially scaled (vs. absent scales in <italic><tp:taxon-name><tp:taxon-name-part taxon-name-part-type="genus" reg="Homatula">H.</tp:taxon-name-part> <tp:taxon-name-part taxon-name-part-type="species" reg="berezowskii">berezowskii</tp:taxon-name-part></tp:taxon-name></italic> and <italic><tp:taxon-name><tp:taxon-name-part taxon-name-part-type="genus" reg="Homatula">H.</tp:taxon-name-part> <tp:taxon-name-part taxon-name-part-type="species" reg="longidorsalis">longidorsalis</tp:taxon-name-part></tp:taxon-name></italic>); anterior nostril forming a valve (vs. forming a spool in <italic><tp:taxon-name><tp:taxon-name-part taxon-name-part-type="genus" reg="Homatula">H.</tp:taxon-name-part> <tp:taxon-name-part taxon-name-part-type="species" reg="longidorsalis">longidorsalis</tp:taxon-name-part></tp:taxon-name></italic>). The vertical brown bars on the body of the new species are similar to <italic><tp:taxon-name><tp:taxon-name-part taxon-name-part-type="genus" reg="Homatula">H.</tp:taxon-name-part> <tp:taxon-name-part taxon-name-part-type="species" reg="laxiclathra">laxiclathra</tp:taxon-name-part></tp:taxon-name></italic>. The new species can be further distinguished from <italic><tp:taxon-name><tp:taxon-name-part taxon-name-part-type="genus" reg="Homatula">H.</tp:taxon-name-part> <tp:taxon-name-part taxon-name-part-type="species" reg="laxiclathra">laxiclathra</tp:taxon-name-part></tp:taxon-name></italic> in that the intestine forms a bend, not reaching the posterior surface of U-shaped stomach (vs. a loop anteriorly reaching the posterior surface of the U-shaped stomach); anterior with only a few and scattered scales (vs. scaleless).</p></tp:treatment-sec><tp:treatment-sec sec-type="Etymology"><title>Etymology</title><p>The specific epithet <italic><tp:taxon-name><tp:taxon-name-part taxon-name-part-type="genus" reg="Guanheensis">Guanheensis</tp:taxon-name-part></tp:taxon-name></italic> is derived from Guanhe River (鹳河 in Chinese, type locality) with the Latin suffix "-ensis".</p></tp:treatment-sec><tp:treatment-sec sec-type="Distribution"><title>Distribution</title><p><italic><tp:taxon-name><tp:taxon-name-part taxon-name-part-type="genus" reg="Homatula">Homatula</tp:taxon-name-part> <tp:taxon-name-part taxon-name-part-type="species" reg="guanheensis">guanheensis</tp:taxon-name-part></tp:taxon-name></italic> sp. nov. is known from the Guanhe River of the Hanjiang River drainage (a tributary of the Yangtze River) in Henan Province, Central China (Fig. <xref ref-type="fig" rid="F6770489">3</xref>).</p></tp:treatment-sec><tp:treatment-sec><!--Section generated to contain objects referenced in tp:taxon-treatment.--><table-wrap id="T6770499" position="float" orientation="portrait"><label>Table 2.</label><caption><p>Trials and morphometric characters of <italic><tp:taxon-name><tp:taxon-name-part taxon-name-part-type="genus" reg="Homatula">Homatula</tp:taxon-name-part> <tp:taxon-name-part taxon-name-part-type="species" reg="guanheensis">guanheensis</tp:taxon-name-part></tp:taxon-name></italic> sp. nov.</p></caption><table rules="all" border="0"><tbody><tr><td rowspan="1" colspan="3">Holotype</td><td rowspan="1" colspan="3">Paratypes (n = 9)</td></tr><tr><td rowspan="1" colspan="3"/><td rowspan="1" colspan="1">range</td><td rowspan="1" colspan="1">mean</td><td rowspan="1" colspan="1">SD</td></tr><tr><td rowspan="1" colspan="1">Standard length (mm)</td><td rowspan="1" colspan="3">99.6</td><td rowspan="1" colspan="1">76.9-109.26</td><td rowspan="1" colspan="1">91.8</td><td rowspan="1" colspan="1"/></tr><tr><td rowspan="1" colspan="1">
              <bold>As%SL</bold>
            </td><td rowspan="1" colspan="3"/><td rowspan="1" colspan="1"/><td rowspan="1" colspan="1"/><td rowspan="1" colspan="1"/></tr><tr><td rowspan="1" colspan="1">Body depth</td><td rowspan="1" colspan="3">11.6</td><td rowspan="1" colspan="1">10.4-13.4</td><td rowspan="1" colspan="1">11.9</td><td rowspan="1" colspan="1">0.8</td></tr><tr><td rowspan="1" colspan="1">Head length</td><td rowspan="1" colspan="3">18.5</td><td rowspan="1" colspan="1">17.3-20.3</td><td rowspan="1" colspan="1">18.7</td><td rowspan="1" colspan="1">0.9</td></tr><tr><td rowspan="1" colspan="1">Dorsal-fin length</td><td rowspan="1" colspan="3">
              <bold>18.5</bold>
            </td><td rowspan="1" colspan="1">
              <bold>17.3-21.3</bold>
            </td><td rowspan="1" colspan="1">
              <bold>19.3</bold>
            </td><td rowspan="1" colspan="1">
              <bold>1.3</bold>
            </td></tr><tr><td rowspan="1" colspan="1">Pectoral-fin length</td><td rowspan="1" colspan="3">12.9</td><td rowspan="1" colspan="1">11.4-14.2</td><td rowspan="1" colspan="1">12.7</td><td rowspan="1" colspan="1">0.9</td></tr><tr><td rowspan="1" colspan="1">Pelvic-fin length</td><td rowspan="1" colspan="3">10.5</td><td rowspan="1" colspan="1">10.3-12.7</td><td rowspan="1" colspan="1">11.4</td><td rowspan="1" colspan="1">0.8</td></tr><tr><td rowspan="1" colspan="1">Anal-fin length</td><td rowspan="1" colspan="3">
              <bold>13.4</bold>
            </td><td rowspan="1" colspan="1">
              <bold>11.6-14.1</bold>
            </td><td rowspan="1" colspan="1">
              <bold>13</bold>
            </td><td rowspan="1" colspan="1">
              <bold>0.8</bold>
            </td></tr><tr><td rowspan="1" colspan="1">Predorsal length</td><td rowspan="1" colspan="3">46.5</td><td rowspan="1" colspan="1">42.3-49.1</td><td rowspan="1" colspan="1">45.7</td><td rowspan="1" colspan="1">2.3</td></tr><tr><td rowspan="1" colspan="1">Pre-anus length</td><td rowspan="1" colspan="3">18.1</td><td rowspan="1" colspan="1">16.4-20.2</td><td rowspan="1" colspan="1">18.4</td><td rowspan="1" colspan="1">1.3</td></tr><tr><td rowspan="1" colspan="1">Prepelvic length</td><td rowspan="1" colspan="3">47.2</td><td rowspan="1" colspan="1">43.9-49.3</td><td rowspan="1" colspan="1">46.7</td><td rowspan="1" colspan="1">1.2</td></tr><tr><td rowspan="1" colspan="1">Pre-anal length</td><td rowspan="1" colspan="3">72.7</td><td rowspan="1" colspan="1">68.8-73.4</td><td rowspan="1" colspan="1">71.1</td><td rowspan="1" colspan="1">2</td></tr><tr><td rowspan="1" colspan="1">Caudal peduncle depth</td><td rowspan="1" colspan="3">13.6</td><td rowspan="1" colspan="1">10.1-13.6</td><td rowspan="1" colspan="1">11.3</td><td rowspan="1" colspan="1">1.2</td></tr><tr><td rowspan="1" colspan="1">Caudal peduncle length</td><td rowspan="1" colspan="3">20.9</td><td rowspan="1" colspan="1">16.4-23.6</td><td rowspan="1" colspan="1">20.2</td><td rowspan="1" colspan="1">1.8</td></tr><tr><td rowspan="1" colspan="5">
              <bold>As%Caudal peduncle length</bold>
            </td><td rowspan="1" colspan="1"/><td rowspan="1" colspan="1"/></tr><tr><td rowspan="1" colspan="2">Caudal peduncle depth</td><td rowspan="1" colspan="1">
              <bold>65.1</bold>
            </td><td rowspan="1" colspan="2">
              <bold>45.7-76.8</bold>
            </td><td rowspan="1" colspan="1">
              <bold>56.6</bold>
            </td><td rowspan="1" colspan="1">
              <bold>8.9</bold>
            </td></tr><tr><td rowspan="1" colspan="2">
              <bold>As%HL</bold>
            </td><td rowspan="1" colspan="1"/><td rowspan="1" colspan="2"/><td rowspan="1" colspan="1"/><td rowspan="1" colspan="1"/></tr><tr><td rowspan="1" colspan="2">Head depth</td><td rowspan="1" colspan="1">43.4</td><td rowspan="1" colspan="2">
              <bold>42.4-49.9</bold>
            </td><td rowspan="1" colspan="1">
              <bold>45.8</bold>
            </td><td rowspan="1" colspan="1">
              <bold>2.6</bold>
            </td></tr><tr><td rowspan="1" colspan="2">Head width</td><td rowspan="1" colspan="1">53.7</td><td rowspan="1" colspan="2">49.3-61.1</td><td rowspan="1" colspan="1">56.1</td><td rowspan="1" colspan="1">3.7</td></tr><tr><td rowspan="1" colspan="2">Eye diameter</td><td rowspan="1" colspan="1">14.6</td><td rowspan="1" colspan="2">12.2-16.9</td><td rowspan="1" colspan="1">14.6</td><td rowspan="1" colspan="1">1.2</td></tr><tr><td rowspan="1" colspan="2">Snout length</td><td rowspan="1" colspan="1">
              <bold>40.1</bold>
            </td><td rowspan="1" colspan="2">
              <bold>34.4-44.3</bold>
            </td><td rowspan="1" colspan="1">
              <bold>40.7</bold>
            </td><td rowspan="1" colspan="1">
              <bold>3.5</bold>
            </td></tr><tr><td rowspan="1" colspan="2">Interorbital width</td><td rowspan="1" colspan="1">
              <bold>29.9</bold>
            </td><td rowspan="1" colspan="2">
              <bold>23.8-31.1</bold>
            </td><td rowspan="1" colspan="1">
              <bold>28.5</bold>
            </td><td rowspan="1" colspan="1">
              <bold>2.2</bold>
            </td></tr></tbody></table></table-wrap><fig id="F6770483" position="float" orientation="portrait"><object-id xmlns:xlink="http://www.w3.org/1999/xlink" content-type="arpha" xlink:type="simple">131136F6-E103-5AB3-BCA2-A242936856C0</object-id><object-id xmlns:xlink="http://www.w3.org/1999/xlink" content-type="doi" xlink:type="simple">10.3897/BDJ.9.e65130.figure1</object-id><label>Figure 1.</label><caption><p><italic><tp:taxon-name><tp:taxon-name-part taxon-name-part-type="genus" reg="Homatula">Homatula</tp:taxon-name-part> <tp:taxon-name-part taxon-name-part-type="species" reg="guanheensis">guanheensis</tp:taxon-name-part></tp:taxon-name></italic> (holotype, HNU 010048, 99.6 mm SL). <bold>A.</bold> Lateral view; <bold>B.</bold> Dorsal view; <bold>C.</bold> Ventral view; <bold>D.</bold> Mouth characters; <bold>E.</bold> Intestine form; <bold>F.</bold> X–ray (lateral view).</p></caption><graphic xmlns:xlink="http://www.w3.org/1999/xlink" xlink:href="bdj-09-e65130-g001.png" position="float" id="oo_512304.png" orientation="portrait" xlink:type="simple"><uri content-type="original_file" xlink:type="simple">https://binary.pensoft.net/fig/512304</uri></graphic></fig><fig id="F6770489" position="float" orientation="portrait"><object-id xmlns:xlink="http://www.w3.org/1999/xlink" content-type="arpha" xlink:type="simple">C16B9FA9-9510-58CB-A493-B1A5851DCBC0</object-id><object-id xmlns:xlink="http://www.w3.org/1999/xlink" content-type="doi" xlink:type="simple">10.3897/BDJ.9.e65130.figure3</object-id><label>Figure 3.</label><caption><p>Distribution of all species of <italic><tp:taxon-name><tp:taxon-name-part taxon-name-part-type="genus" reg="Homatula">Homatula</tp:taxon-name-part></tp:taxon-name></italic> in China.</p></caption><graphic xmlns:xlink="http://www.w3.org/1999/xlink" xlink:href="bdj-09-e65130-g003.png" position="float" id="oo_548835.png" orientation="portrait" xlink:type="simple"><uri content-type="original_file" xlink:type="simple">https://binary.pensoft.net/fig/548835</uri></graphic></fig></tp:treatment-sec></tp:taxon-treatment>
